# Supplementary material for: Role of the R349 Gene and Its Repeats in the MIMIVIRE Defense System
Source: Front Microbiol. 2019 May 22;10:1147. doi: 10.3389/fmicb.2019.01147 (PMC6538805; doi:10.3389/fmicb.2019.01147)
Supplement: TABLE S1 — Nucleotide and protein sequences of the Mimivirus U306 MIMIVIRE copy and their annotation. [file Table_1.XLSX]

## Sheet: Feuille1
Gene	Start	End	Strand	Nucleotide sequence	Protein sequence	Fonction (BLASTp)
ORF 363	451001	451531	+	ATGGAATTAATTAGTCGTGTCTTTACCCATGGAGAAAATATTTTACTTGTTAGTTCTACA AATAAGTTATATATTATGGGTAATAATGAATATGGTTCATGTGGTTTCAAAACAGATACA AATAAAACTTATATTGAAAACCCAATGTATATTGACATTAAATTAGATGATGATGATTCT GTTAAAGCATTTTATTCTTGTAATTTATTTACTATGATTCATACATCCAAAGGAAAAATT TATCTATCAAGATCATTTATTTGTAATAGAGTTGAGATCGATCCATATGAAAGTGATATT GCTGATGGAACTGATGCAGAATCTGATGCTGAAACTATTGCCGAAACCGATGCCGAATCT GATGCTGAATCCGATACAAATACTCCCATAAAC…	MELISRVFTHGENILLVSSTNKLYIMGNNEYGSCGFKTDTNKTYIENPMYIDIKLDDDDS VKAFYSCNLFTMIHTSKGKIYLSRSFICNRVEIDPYESDIADGTDAESDAETIAETDAES DAESDTNTPINNTTLINLESSDIDSNQSDDDLTINSNQSDDDSSQSISDSDCESSI	hypothetical protein	CDS
ORF 364	451534	453897	+	ATGAATCAAATGAAAAAAATATTGATTAATGATAATAATTTTGATACCGCCAGTAATTCA AATAGTATTGATAATGAATCTGAATCTATGACTGAAAAAGCAGGAATAATTTTGTTAAAC GAAATAAAAACTGTGGTAGATGAAATTTTGTCTCAAAAAAATATTAATCCTGTTGGAATT AACGATATTGTTGTTCGTCCAAGTGGACAATATGTGAGTAATATGAAATATATTATAGAT TCAGGCAATACACTGTATCATACCAATAAAAATGGTTTCATATTGTTCAAATCTAATGTT CACGAAATCCTTTTCATTGAAGAAATGTTTATGTATTCTAAAAATAATTTTATTTATCTA GCTATACCATTTAAACAATATGATACAGCTCTT…	MNQMKKILINDNNFDTASNSNSIDNESESMTEKAGIILLNEIKTVVDEILSQKNINPVGI NDIVVRPSGQYVSNMKYIIDSGNTLYHTNKNGFILFKSNVHEILFIEEMFMYSKNNFIYL AIPFKQYDTALRDIFKYPFHPINKTKNGIKWKYFKVVFPFDAEKIEFCGNLFYTYDSNTH YHHVISFYKNVNFYPSWIYFKSEINIDSKNMFFSSDTNSVYVKDNKNIYKYYNFNNSLEK YIDNKLDLDVVIVPDSYESTEMRLLLKLGMTLYSDYNFNGCENDEEHIFEIMKNQYVPHI IGLNYFESFTVIIINNPNMLTITTDDRKIFFNVHDITFYKRFYNGIVYLDNGSLFYLTDS ELSDPHVWKLTVCQLCELADSTIYGYLFNLPDK…	hypothetical protein	CDS
ORF 365	454014	456467	+	ATGAATCGAAGAAATAGATCAAATGACATAAATCCAGAACCATCTATCGAAAATCCAAAT AATCAAATTGCTGAAGAATTTCCTGGTAATAACCCTATTTATAAATCTGACGGATATGTT GATCTTAAAAACAATGGTCGATTATTTCCAATCTGGATTCTCAAAAATTTTAAACAGTAT AAATTACCCGAAATTATTAGAAAGGAAAATGAAGATCCGTGTAATGTACAAGTAAAACTA GAACTTCGTAAATATCAAGAATTTGTGGGTCAATATTTGAATCCACAAGGACCCTATACA AGTATACTGTTGTATCATGGTTTAGGTTCTGGAAAAACAGCATCTGCTATTAATTTAATG AATATATTGTACAATTATGATAATGGTACAAAT…	MNRRNRSNDINPEPSIENPNNQIAEEFPGNNPIYKSDGYVDLKNNGRLFPIWILKNFKQY KLPEIIRKENEDPCNVQVKLELRKYQEFVGQYLNPQGPYTSILLYHGLGSGKTASAINLM NILYNYDNGTNFIVLIKASLHNDPWMQDLKEWLGRDPSEQNVDSVTKLDRYKNIHFVHYD SPFADSSFMSVIKTLDLSKPTMYIIDEAHNFIRNVYSNINSKLGKRAKVIYEYIMKDKRE NKNTRIVLISATPAINTPFELALMFNLLRPGIFPSSELDFNRTFVTESNYPILNPMKKNM FERRILGLVSYYIGATPDLYARQELKYINLPMSAYQYDIYRIFEKLEAEIQERARRRGKQ SQLYRTYTRQACNFVFPYVNMNVNGELRPRPGK…	putative transcription termination factor, VV D6R helicase	CDS
ORF 369	459422	461077	+	ATGACAGATATTTCCTACTATAATAACGAAATCGATAAAATATTGTGGAATATTTTAGGA GATGACTATTTCACTCAAGACGAATTCAATGATATTGTAAATTCTGTAACCAACACAATT TATCAGTACAATAATGAAGTATCAATTGATAAACTAAAAGTTATTGTCGAATTTGTTATT TTAAATAAATTTAAAATATGTTATATATACGATAATGATGCTATTTTAAATCAAGTTAAA TATGAAAAAAAATCCGTAAATTCAAAAACTATTGGGAAAAATAGAGATGACGATAATGAT GATGACGATGATGACGAAGATATTGCTGTAATTAAATTATCCGACATTGAAGCAGGAGAA AATGGGTTTAAAAAATCTCCCAAAATTTCTTCT…	MTDISYYNNEIDKILWNILGDDYFTQDEFNDIVNSVTNTIYQYNNEVSIDKLKVIVEFVI LNKFKICYIYDNDAILNQVKYEKKSVNSKTIGKNRDDDNDDDDDDEDIAVIKLSDIEAGE NGFKKSPKISSKQFQSVDKVEVATYEDLISHKHDYPKEIYKESHYIRRNTRLDVIKKIPQ FEQKSKEWLEQRTESLTATAISVVLDEDPYKYPIVILLDKCGRGLSFIENKFVHHGNKYE QVGTMFYSFRNNVEVGEYGLLQHSGHKFIAASPDGICSKKANTGGLSKLVGRLLEIKFPF SREINNSGDLDGDICPHYYFLQVQTQLYVTEMDECDFLQCKIDEYDSWEDFVKDSNPIVP GLSKTTNLEKGCLIQLLDKKLIGSEDKEKCLYN…	Cas4-like protein, exonuclease and endonuclease activities	CDS
